# Supplementary material for: Chronic exposure to particulate matter and risk of cardiovascular mortality: cohort study from Taiwan
Source: BMC Public Health. 2015 Sep 21;15:936. doi: 10.1186/s12889-015-2272-6 (PMC4578246; doi:10.1186/s12889-015-2272-6)
Supplement: Additional file 1: — Population size, area and cohort representation by districts in the Greater Taipei Area, Taiwan. (XLSX 10 kb) [file 12889_2015_2272_MOESM1_ESM.xlsx]

## Sheet: Sheet1
District	Number of subjects in cohort	Population size in 1991	Area (km2)
Sanchong, Taipei County	266	378397	16.32
Banciao, Taipei County	782	542942	23.14
Yonghe Taipei County	2507	247473	5.71
Jhonghe, Taipei County	3441	379968	20.14
Sinjhuang, Taipei County	1406	308293	19.74
Sindian, Taipei County	2842	233277	120.23
Shulin, Taipei County	292	115581	33.13
Yingge, Taipei County	50	67214	21.12
Sansia, Taipei County	56	61627	191.45
Danshui, Taipei County	578	85980	70.66
Sizhi, Taipei County	583	97261	71.24
Rueifang, Taipei County	32	53174	70.73
Tucheng, Taipei County	0	142348	29.56
Luzhou, Taipei County	0	112560	7.44
Wugu, Taipei County	0	48796	34.86
Taishan, Taipei County	39	53658	19.16
Linkou, Taipei County	383	34125	54.15
Shenkeng, Taipei County	0	13409	20.58
Shiding, Taipei County	0	7065	144.35
Pinglin, Taipei County	0	5763	170.84
Sanzhi, Taipei County	51	17234	65.99
Shimen, Taipei County	18	9452	51.26
Bali, Taipei County	0	17648	39.49
Pingsi, Taipei County	1	6969	71.34
Shuangsi, Taipei County	33	12145	146.25
Gongliao, Taipei County	6	14166	99.97
Jinshan, Taipei County	0	18751	49.21
Wanli, Taipei County	0	18755	63.38
Wulai, Taipei County	0	3247	321.13
Songshan, Taipei City	0	217353	9.2878
Daan, Taipei City	12260	352107	11.3614
Datong, Taipei City	1087	149817	5.6815
Jhongshan, Taipei City	1438	235963	13.68
Neihu, Taipei City	1582	214750	31.5787
Nangang, Taipei City	0	117764	21.8424
Shilin, Taipei City	2721	300512	62.3682
Beitou, Taipei City	2152	244055	56.8216
Shinyi, Taipei City	2401	245447	11.2
Jhongheng, Taipei City	1505	183668	7.6071
Wanhua, Taipei City	1610	230801	8.8522
Wenshan, Taipei City	3105	225755	31.5
